# Supplementary material for: PRAJA is overexpressed in glioblastoma and contributes to neural precursor development
Source: Genes Cancer. 2017 Jul;8(7-8):640–9. doi: 10.18632/genesandcancer.151 (PMC5620009; doi:10.18632/genesandcancer.151)
Supplement: Supplementary file 1 [file ganc-08-640-s001.xlsx]

## Sheet: Supplementary Figure1
PRAJA is overexpressed in glioblastoma and contributes to neural precursor development Shin et al
Supplementary Materials
		Supplementary Figure 1: Expression profile of PJA1 and PJA2 in prostate cancer and adrenocortical carcinoma. (A) PJA1, PJA2, and Smad3 expression in Metastatic Prostate Cancer dataset (SU2C/PCF Dream Team). The database was composed of 150 patients, 100 of whom had alterations in our queried genes. (B) PJA1, PJA2, and Smad3 expression in TCGA Adrenocortical Carcinoma dataset. The database contain…

## Sheet: Supplementary Table 1
Supplementary Table 1: Phosphorylation profiles of protein kinases in cells transfected with wild type PJA1 and treated with 100 pm TGF-β for 30min.
Scan ID	Gel Type	Lane	Band	Protein Name	Abbrev	Epitope	~MW	Rel. Qty	Trace Qty	CPM	Norm. CPM
33823	KPSS-2.1	2	1	Unclassified	-	-	50	6.7	363	68	78
33823	KPSS-2.1	2	2	Unclassified	-	-	48	44.4	2414	453	515
33823	KPSS-2.1	4	1	Unclassified	-	-	115	14.7	307	58	66
33823	KPSS-2.1	5	1	Unclassified	-	-	160	4.1	105	20	23
33823	KPSS-2.1	5	2	Unclassified	-	-	78	12.7	327	61	70
33823	KPSS-2.1	6	1	Jun N-terminus protein-serine kinase (Stress-activated protein kinase) [T183/Y185](47)	JNK (SAPK)	T183/Y185	48	10.1	267	50	57
33823	KPSS-2.1	6	2	Unclassified	-	-	42	4.6	123	23	26
33823	KPSS-2.1	6	3	Unclassified	-	-	38	16.3	432	81	92
33823	KPSS-2.1	7	1	Cyclin-dependent protein-serine kinase 1/2 (Cdc2) [T14/Y15]	CDK1/2 (Cdc2)	T14/Y15	27	25.4	2005	376	428
33823	KPSS-2.1	9	1	Protein-serine kinase B alpha (Akt1) [S473]	PKBa (Akt1)	S473	59	6.2	959	180	205
33823	KPSS-2.1	9	2	MAPK/ERK protein-serine kinase 2 [T394] (human)	MEK2 human	T394	41	56.2	8690	1628	1854
33823	KPSS-2.1	10	1	Unclassified	-	-	38	32.2	760	142	162
33823	KPSS-2.1	10	2	Unclassified	-	-	21	17.3	409	77	87
33823	KPSS-2.1	11	1	Focal adhesion protein-tyrosine kinase [S910]	FAK	S910	117	5.9	593	111	127
33823	KPSS-2.1	11	2	Insulin receptor [Y999]	IR	Y999	84	9.5	947	178	202
33823	KPSS-2.1	11	3	Unclassified	-	-	31	14.9	1493	280	319
33823	KPSS-2.1	12	1	Unclassified	-	-	113	24.3	783	147	167
33823	KPSS-2.1	13	1	Unclassified	-	-	38	13.7	498	93	106
33823	KPSS-2.1	14	1	MAPK/ERK protein-serine kinase 1 [S297]	MEK1	S297	41	21.3	3761	705	803
33823	KPSS-2.1	14	2	Unclassified	-	-	38	4.5	799	150	171
33823	KPSS-2.1	14	3	Unclassified	-	-	33	10.2	1797	337	384
33823	KPSS-2.1	15	1	Retinoblastoma protein [S612]	Rb	S612	117	15.2	556	104	119
33823	KPSS-2.1	16	1	Unclassified	-	-	161	6.5	786	147	168
33823	KPSS-2.1	16	2	Unclassified	-	-	45	4.9	589	110	126
33823	KPSS-2.1	16	3	Unclassified	-	-	33	34.7	4197	787	896
33823	KPSS-2.1	17	1	Focal adhesion protein-tyrosine kinase [S722]	FAK	S722	117	16.2	2122	398	453
33823	KPSS-2.1	17	2	Unclassified	-	-	38	36	4725	886	1009
33823	KPSS-2.1	18	1	Unclassified	-	-	164	11.6	1377	258	294
33823	KPSS-2.1	18	2	MAPK/ERK protein-serine kinase 1 [T291]	MEK1	T291	42	37.8	4477	839	956
33823	KPSS-2.1	19	1	Unclassified	-	-	101	12.5	786	147	168
33823	KPSS-2.1	19	2	Double stranded RNA-dependent protein-serine kinase [T451]	PKR	T451	76	5.5	347	65	74
33823	KPSS-2.1	20	1	Unclassified	-	-	43	59.7	4631	868	989

## Sheet: Supplementary Table 2
Supplementary Table 2: Phosphorylation profiles of protein kinases in cells transfected with PJA1 ΔRING mutant and treated with 100 pm TGF-β for 30min.
Scan ID	Gel Type	Lane	Band	Protein Name	Abbrev	Epitope	~MW	Rel. Qty	Trace Qty	CPM	Norm. CPM
33815	KPSS-2.1	2	1	Unclassified	-	-	56	10.7	724	136	114
33815	KPSS-2.1	2	2	Unclassified	-	-	51	44.4	3000	563	555
33815	KPSS-2.1	4	1	Unclassified	-	-	113	15.9	480	90	89
33815	KPSS-2.1	5	1	Unclassified	-	-	152	7.3	240	45	44
33815	KPSS-2.1	5	2	Unclassified	-	-	79	17.7	586	110	108
33815	KPSS-2.1	6	1	Jun N-terminus protein-serine kinase (Stress-activated protein kinase) [T183/Y185](47)	JNK (SAPK)	T183/Y185	48	16.9	742	139	137
33815	KPSS-2.1	6	2	Unclassified	-	-	42	3	133	25	25
33815	KPSS-2.1	6	3	Unclassified	-	-	37	13	574	108	106
33815	KPSS-2.1	7	1	Cyclin-dependent protein-serine kinase 1/2 (Cdc2) [T14/Y15]	CDK1/2 (Cdc2)	T14/Y15	26	50.8	3752	703	694
33815	KPSS-2.1	9	1	Protein-serine kinase B alpha (Akt1) [S473]	PKBa (Akt1)	S473	58	5.3	1031	193	191
33815	KPSS-2.1	9	2	MAPK/ERK protein-serine kinase 2 [T394] (human)	MEK2 human	T394	41	58.6	11461	2149	2120
33815	KPSS-2.1	10	1	Unclassified	-	-	38	22.8	884	166	163
33815	KPSS-2.1	10	2	Unclassified	-	-	21	14.6	567	106	105
33815	KPSS-2.1	11	1	Focal adhesion protein-tyrosine kinase [S910]	FAK	S910	112	6.9	794	149	147
33815	KPSS-2.1	11	2	Insulin receptor [Y999]	IR	Y999	81	13.7	1579	296	292
33815	KPSS-2.1	11	3	Unclassified	-	-	30	6.7	777	146	144
33815	KPSS-2.1	12	1	Unclassified	-	-	107	21.8	1042	195	193
33815	KPSS-2.1	13	1	Unclassified	-	-	37	22.5	895	168	165
33815	KPSS-2.1	14	1	MAPK/ERK protein-serine kinase 1 [S297]	MEK1	S297	40	22.7	4312	809	798
33815	KPSS-2.1	14	2	Unclassified	-	-	37	6.4	1217	228	225
33815	KPSS-2.1	14	3	Unclassified	-	-	32	9.9	1876	352	347
33815	KPSS-2.1	15	1	Retinoblastoma protein [S612]	Rb	S612	109	18.2	844	158	156
33815	KPSS-2.1	16	1	Unclassified	-	-	157	5.9	714	134	132
33815	KPSS-2.1	16	2	Unclassified	-	-	44	4.3	522	98	96
33815	KPSS-2.1	16	3	Unclassified	-	-	32	29.6	3579	671	662
33815	KPSS-2.1	17	1	Focal adhesion protein-tyrosine kinase [S722]	FAK	S722	114	18.4	2213	415	409
33815	KPSS-2.1	17	2	Unclassified	-	-	38	39.4	4746	890	878
33815	KPSS-2.1	18	1	Unclassified	-	-	162	11.5	1267	238	234
33815	KPSS-2.1	18	2	MAPK/ERK protein-serine kinase 1 [T291]	MEK1	T291	42	32.2	3541	664	655
33815	KPSS-2.1	19	1	Unclassified	-	-	101	6.4	473	89	87
33815	KPSS-2.1	19	2	Double stranded RNA-dependent protein-serine kinase [T451]	PKR	T451	78	4.7	349	65	65
33815	KPSS-2.1	19	3	Unclassified	-	-	60	20.3	1497	281	277
33815	KPSS-2.1	20	1	Unclassified	-	-	42	56.9	4100	769	759

## Sheet: Supplementary Table 3
Supplementary Table 3: Phosphorylation profiles of protein kinases in cells transfected with wild type PJA1 and treated with 100ng/ml insulin for 30min.
Scan ID	Gel Type	Lane	Band	Protein Name	Abbrev	Epitope	~MW	Rel. Qty	Trace Qty	CPM	Norm. CPM
33887	KPSS-2.1	2	1	Unclassified	-	-	53	7.2	304	57	57
33887	KPSS-2.1	2	2	Unclassified	-	-	49	37.4	1586	297	297
33887	KPSS-2.1	4	1	Unclassified	-	-	122	18.7	389	73	73
33887	KPSS-2.1	5	1	Unclassified	-	-	164	5.8	132	25	25
33887	KPSS-2.1	5	2	Unclassified	-	-	79	21.1	482	90	90
33887	KPSS-2.1	6	1	Jun N-terminus protein-serine kinase (Stress-activated protein kinase) [T183/Y185] (47)	JNK (SAPK)	T183/Y185	48	24	628	118	117
33887	KPSS-2.1	6	2	Unclassified	-	-	42	6.7	175	33	33
33887	KPSS-2.1	6	3	Unclassified	-	-	38	15	392	73	73
33887	KPSS-2.1	7	1	Cyclin-dependent protein-serine kinase 1/2 (Cdc2) [T14/Y15]	CDK1/2 (Cdc2)	T14/Y15	27	24.5	1777	333	332
33887	KPSS-2.1	9	1	Protein-serine kinase B alpha (Akt1) [S473]	PKBa (Akt1)	S473	58	15.5	3454	648	646
33887	KPSS-2.1	9	2	MAPK/ERK protein-serine kinase 2 [T394] (human)	MEK2 human	T394	41	50.3	11202	2100	2094
33887	KPSS-2.1	10	1	Unclassified	-	-	38	33.5	1124	211	210
33887	KPSS-2.1	10	2	Unclassified	-	-	21	22.9	768	144	144
33887	KPSS-2.1	11	1	Focal adhesion protein-tyrosine kinase [S910]	FAK	S910	119	7.2	861	162	161
33887	KPSS-2.1	11	2	Insulin receptor [Y999]	IR	Y999	84	9.5	1129	212	211
33887	KPSS-2.1	11	3	Unclassified	-	-	64	12.1	1444	271	270
33887	KPSS-2.1	11	4	Unclassified	-	-	31	10.8	1288	242	241
33887	KPSS-2.1	12	1	Unclassified	-	-	114	24.3	756	142	141
33887	KPSS-2.1	13	1	Unclassified	-	-	38	29.5	897	168	168
33887	KPSS-2.1	14	1	MAPK/ERK protein-serine kinase 1 [S297]	MEK1	S297	41	29.5	5309	995	992
33887	KPSS-2.1	14	2	Unclassified	-	-	38	4.8	862	162	161
33887	KPSS-2.1	14	3	Unclassified	-	-	34	5.8	1038	195	194
33887	KPSS-2.1	15	1	Retinoblastoma protein [S612]	Rb	S612	115	24.5	742	139	139
33887	KPSS-2.1	16	1	Unclassified	-	-	157	6.1	790	148	148
33887	KPSS-2.1	16	2	Unclassified	-	-	43	16.6	2151	403	402
33887	KPSS-2.1	16	3	Unclassified	-	-	33	27.8	3601	675	673
33887	KPSS-2.1	17	1	Focal adhesion protein-tyrosine kinase [S722]	FAK	S722	116	8.4	2360	442	441
33887	KPSS-2.1	17	2	Unclassified	-	-	38	29.1	2953	554	552
33887	KPSS-2.1	18	1	Unclassified	-	-	158	18.2	1892	355	354
33887	KPSS-2.1	18	2	MAPK/ERK protein-serine kinase 1 [T291]	MEK1	T291	42	30.9	3200	600	598
33887	KPSS-2.1	19	1	Unclassified	-	-	102	11.7	670	126	125
33887	KPSS-2.1	19	2	Double stranded RNA-dependent protein-serine kinase [T451]	PKR	T451	76	5.9	335	63	63

## Sheet: Supplementary Table 4
Supplementary Table 4: Phosphorylation profiles of protein kinases in cells transfected with PJA1 ΔRING mutant and treated with 100ng/ml insulin for 30min.
Scan ID	Gel Type	Lane	Band	Protein Name	Abbrev	Epitope	~MW	Rel. Qty	Trace Qty	CPM	Norm. CPM
33879	KPSS-2.1	2	1	Unclassified	-	-	54	3.4	210	39	36
33879	KPSS-2.1	2	2	Unclassified	-	-	51	40.7	2550	478	438
33879	KPSS-2.1	2	3	Unclassified	-	-	46	8.3	520	98	89
33879	KPSS-2.1	4	1	Extracellular regulated protein-serine kinase 1 [T202/Y204]	Erk1	T202/Y204	42	5.8	148	28	25
33879	KPSS-2.1	4	2	Extracellular regulated protein-serine kinase 2 [T185/Y187]	Erk2	T185/Y187	41	18.8	477	89	82
33879	KPSS-2.1	5	1	Unclassified	-	-	79	11.4	281	53	48
33879	KPSS-2.1	6	1	Unclassified	-	-	42	3	88	17	15
33879	KPSS-2.1	6	2	Unclassified	-	-	38	6.6	192	36	33
33879	KPSS-2.1	6	3	Unclassified	-	-	26	15.5	453	85	78
33879	KPSS-2.1	7	1	Cyclin-dependent protein-serine kinase 1/2 (Cdc2) [T14/Y15]	CDK1/2 (Cdc2)	T14/Y15	27	57.2	4978	933	856
33879	KPSS-2.1	9	1	Protein-serine kinase B alpha (Akt1) [S473]	PKBa (Akt1)	S473	60	28.2	6219	1166	1069
33879	KPSS-2.1	9	2	MAPK/ERK protein-serine kinase 2 [T394] (human)	MEK2 human	T394	42	43.5	9592	1798	1649
33879	KPSS-2.1	10	1	Unclassified	-	-	39	26.5	748	140	129
33879	KPSS-2.1	10	2	Unclassified	-	-	21	16.1	456	85	78
33879	KPSS-2.1	11	1	Focal adhesion protein-tyrosine kinase [S910]	FAK	S910	113	4.4	360	67	62
33879	KPSS-2.1	11	2	Insulin receptor [Y999]	IR	Y999	84	16.8	1377	258	237
33879	KPSS-2.1	11	3	Unclassified	-	-	32	14.1	1156	217	199
33879	KPSS-2.1	12	1	Unclassified	-	-	89	13.8	345	65	59
33879	KPSS-2.1	13	1	Unclassified	-	-	39	13.7	424	80	73
33879	KPSS-2.1	14	1	MAPK/ERK protein-serine kinase 1 [S297]	MEK1	S297	41	39.9	10397	1949	1787
33879	KPSS-2.1	14	2	Unclassified	-	-	34	3.3	849	159	146
33879	KPSS-2.1	15	1	Retinoblastoma protein [S612]	Rb	S612	110	9.4	349	65	60
33879	KPSS-2.1	16	1	Unclassified	-	-	158	6.9	888	166	153
33879	KPSS-2.1	16	2	Unclassified	-	-	44	7.6	970	182	167
33879	KPSS-2.1	16	3	Unclassified	-	-	32	31.9	4079	765	701
33879	KPSS-2.1	17	1	Focal adhesion protein-tyrosine kinase [S722]	FAK	S722	114	23.3	709	133	122
33879	KPSS-2.1	17	2	Unclassified	-	-	81	22.6	1912	359	329
33879	KPSS-2.1	18	1	MAPK/ERK protein-serine kinase 1 [T291]	MEK1	T291	42	54.9	5043	946	867
33879	KPSS-2.1	19	1	Unclassified	-	-	101	12.3	987	185	170
33879	KPSS-2.1	19	2	Double stranded RNA-dependent protein-serine kinase [T451]	PKR	T451	76	4.3	341	64	59
33879	KPSS-2.1	19	3	Unclassified	-	-	56	24.7	1977	371	340
33879	KPSS-2.1	20	1	Unclassified	-	-	42	57.1	6053	1135	1040
